# Supplementary material for: The phosphatase DUSP22 inhibits UBR2-mediated K63-ubiquitination and activation of Lck downstream of TCR signalling
Source: Nat Commun. 2024 Jan 15;15:532. doi: 10.1038/s41467-024-44843-w (PMC10789758; doi:10.1038/s41467-024-44843-w)
Supplement: Supplementary file 4 — Source Data [file 41467_2024_44843_MOESM4_ESM.xlsx]

## Sheet: Fig.5
				Fig. 5g			Fig. 5g			Fig. 5h	IFN-γ			Fig. 5h	IL-17A
				UBR2 levels	IFN-γ		UBR2 levels	IL-4			Vehical	α-CD3/CD28			Vehical	α-CD3/CD28
				0	0.04		0	0		WT	0	2210.85		WT	0	914.868
				1	0.02		1	0.01		WT	0	2356.12		WT	0	927.745
				2	0.02		2	0		WT	0	2343.58		WT	0	988.496
				3	0.06		3	0		WT	0	2348.6		WT	0	904.903
				4	0.07		4	0		WT	0	2539.42		WT	0	1000.91
				5	0		5	0		WT	0	2459.01		WT	0	965.87
										UBR2 KO	0	1524.56		UBR2 KO	0	375.671
				Fig. 5g			Fig. 5g			UBR2 KO	0	1482.6		UBR2 KO	0	353.206
				UBR2 levels	TNF-ɑ		UBR2 levels	IL-6		UBR2 KO	0	1541.85		UBR2 KO	0	374.143
				0	0.03		0	0		UBR2 KO	0	1529.5		UBR2 KO	0	311.075
				1	0.03		1	0		UBR2 KO	0	1517.15		UBR2 KO	0	368.77
				2	0.03		2	0		UBR2 KO	0	1467.81		UBR2 KO	0	312.745
				3	0.02		3	0
				4	0.02		4	0
				5	0.17		5	0		Fig. 5h	TNF-ɑ
											Vehical	α-CD3/CD28
				Fig. 5g						WT	8	102
				UBR2 levels	IL-2					WT	0	289.884
				0	0.04					WT	0	282.876
				1	0.03					WT	0	300.863
				2	0.04					WT	0	297.717
				3	0.06					WT	0	272.823
				4	0.07					WT	0	301.651
				5	0					UBR2 KO	0	34
										UBR2 KO	0	153.184
										UBR2 KO	0	157.926
										UBR2 KO	0	145.132
										UBR2 KO	0	143.8
										UBR2 KO	0	166.131
										UBR2 KO	0	159.287

## Sheet: Fig.7
							Fig. 7b	K63-Lck		Fig. 7c	p-Lck		Fig. 7d	IFN-γ		Fig. 7i	IFNr		Fig. 7i	TNFa		Fig. 7i	IL-17
							WT 0min	25.495		WT 0min	24.003		WT	100.246		WT MOG-0ug/ul	0		WT MOG-0ug/ul	0		WT MOG-0ug/ul	105.359
							WT 0min	22.998		WT 0min	34.042		WT	65.6512		WT MOG-0ug/ul	0		WT MOG-0ug/ul	0		WT MOG-0ug/ul	0
							WT 0min	21.914		WT 0min	34.849		WT	56.0659		WT MOG-0ug/ul	0		WT MOG-0ug/ul	0		WT MOG-0ug/ul	117.593
							WT 0min	28.89		WT 0min	37.006		WT	188.791		WT MOG-0ug/ul	0		WT MOG-0ug/ul	0		WT MOG-0ug/ul	141.157
							WT 0min	27.65		WT 0min	37.278		WT	17.4798		WT MOG-0ug/ul	0		WT MOG-0ug/ul	0		WT MOG-0ug/ul	124.19
							WT 0min	23.808		WT 0min	28.831		WT	0		WT MOG-0ug/ul	0		WT MOG-0ug/ul	0		WT MOG-0ug/ul	124.19
							WT 0min	25.667		WT 0min	26.014		JKAP-/-	448.516		DUSP22 KO-MOG-0ug/ul	48.879		WT MOG-20ug/ul	89.066		WT MOG-20ug/ul	2380.99
							WT 0min	23.517		WT 0min	30.625		JKAP-/-	222.467		DUSP22 KO-MOG-0ug/ul	96.489		WT MOG-20ug/ul	20.6795		WT MOG-20ug/ul	2246.41
							WT 0min	33.086		WT 0min	34.016		JKAP-/-	257.033		DUSP22 KO-MOG-0ug/ul	0		WT MOG-20ug/ul	92.573		WT MOG-20ug/ul	3376.08
							WT 0min	24.595		WT 0min	24.402		JKAP-/-	162.561		DUSP22 KO-MOG-0ug/ul	0		WT MOG-20ug/ul	24.0612		WT MOG-20ug/ul	4586.51
							JKAP KO 0 min	61.981		JKAP KO 0 min	75.274		UBR2-/- ; JKAP-/-	53.3758		DUSP22 KO-MOG-0ug/ul	0		WT MOG-20ug/ul	54.1958		WT MOG-20ug/ul	7012.79
							JKAP KO 0 min	129.879		JKAP KO 0 min	109.849		UBR2-/- ; JKAP-/-	69.8353		DUSP22 KO-MOG-0ug/ul	0		WT MOG-20ug/ul	58.1264		WT MOG-20ug/ul	7929.01
							JKAP KO 0 min	121.315		JKAP KO 0 min	87.432					DUSP22-/-; UBR2+/-;MOG-0ug/ul	0		WT MOG-50ug/ul	106.601		WT MOG-50ug/ul	3559.59
							JKAP KO 0 min	110.682		JKAP KO 0 min	151.194		Fig. 7d	TNF-a		DUSP22-/-; UBR2+/-;MOG-0ug/ul	0		WT MOG-50ug/ul	53.996		WT MOG-50ug/ul	3217.03
							JKAP KO 0 min	135.837		JKAP KO 0 min	85.657		WT	0		DUSP22-/-; UBR2+/-;MOG-0ug/ul	0		WT MOG-50ug/ul	101.34		WT MOG-50ug/ul	4138.7
							JKAP KO 0 min	81.914		JKAP KO 0 min	127.971		WT	0		DUSP22-/-; UBR2+/-;MOG-0ug/ul	634.635		WT MOG-50ug/ul	72.5386		WT MOG-50ug/ul	5808.14
							JKAP KO 0 min	35.866		JKAP KO 0 min	284.482		WT	0		DUSP22-/-; UBR2+/-;MOG-0ug/ul	0		WT MOG-50ug/ul	73.8488		WT MOG-50ug/ul	6795.38
							JKAP KO 0 min	58.533		JKAP KO 0 min	97.769		WT	23.9891		DUSP22-/-; UBR2+/-;MOG-0ug/ul	0		WT MOG-50ug/ul	69.9182		WT MOG-50ug/ul	6828.26
							JKAP KO 0 min	38.122		JKAP KO 0 min	118.385		WT	0		WT MOG-20ug/ul	2472.42		DUSP22 KO-MOG-0ug/ul	0		DUSP22 KO-MOG-0ug/ul	11.5602
							JKAP KO 0 min	38.694		JKAP KO 0 min	118.801		WT	0		WT MOG-20ug/ul	2146.57		DUSP22 KO-MOG-0ug/ul	0		DUSP22 KO-MOG-0ug/ul	76.8114
							dKO 0 min	24.013		dKO 0 min	31.852		JKAP-/-	23.1259		WT MOG-20ug/ul	2152.98		DUSP22 KO-MOG-0ug/ul	0		DUSP22 KO-MOG-0ug/ul	124.19
							dKO 0 min	25.137		dKO 0 min	45.195		JKAP-/-	152.957		WT MOG-20ug/ul	2457.42		DUSP22 KO-MOG-0ug/ul	0		DUSP22 KO-MOG-0ug/ul	39.355
							dKO 0 min	24.116		dKO 0 min	43.519		JKAP-/-	90.5357		WT MOG-20ug/ul	1321.58		DUSP22 KO-MOG-0ug/ul	0		DUSP22 KO-MOG-0ug/ul	582.299
							dKO 0 min	33.613		dKO 0 min	24.742		JKAP-/-	59.0241		WT MOG-20ug/ul	2739.03		DUSP22 KO-MOG-0ug/ul	0		DUSP22 KO-MOG-0ug/ul	0
							dKO 0 min	33.308		dKO 0 min	22.174		UBR2-/- ; JKAP-/-	0		DUSP22 KO-MOG-20ug/ul	3741.79		DUSP22 KO-MOG-20ug/ul	94.3265		DUSP22 KO-MOG-20ug/ul	2902.23
							dKO 0 min	28.498		dKO 0 min	29.106		UBR2-/- ; JKAP-/-	0		DUSP22 KO-MOG-20ug/ul	2652.68		DUSP22 KO-MOG-20ug/ul	98.2145		DUSP22 KO-MOG-20ug/ul	2443.18
							dKO 0 min	24.644		dKO 0 min	38.107					DUSP22 KO-MOG-20ug/ul	2154.44		DUSP22 KO-MOG-20ug/ul	83.5796		DUSP22 KO-MOG-20ug/ul	7623.6
							dKO 0 min	21.84		dKO 0 min	23.256		Fig. 7d	IL-17A		DUSP22 KO-MOG-20ug/ul	2242.79		DUSP22 KO-MOG-20ug/ul	208.799		DUSP22 KO-MOG-20ug/ul	11266.2
							dKO 0 min	26.278		dKO 0 min	56.663		WT	0.857871		DUSP22 KO-MOG-20ug/ul	4286.63		DUSP22 KO-MOG-20ug/ul	177.355		DUSP22 KO-MOG-20ug/ul	11650
							dKO 0 min	26.011		dKO 0 min	22.103		WT	0		DUSP22 KO-MOG-20ug/ul	5416.77		DUSP22 KO-MOG-20ug/ul	121.016		DUSP22 KO-MOG-20ug/ul	13256.6
							WT 5 min	62.354		WT 5 min	60.459		WT	0		DUSP22-/-; UBR2+/-;MOG-20ug/ul	4950.73		DUSP22 KO-MOG-50ug/ul	148.685		DUSP22 KO-MOG-50ug/ul	3420.94
							WT 5 min	62.942		WT 5 min	96.014		WT	1.37424		DUSP22-/-; UBR2+/-;MOG-20ug/ul	1292.32		DUSP22 KO-MOG-50ug/ul	96.08		DUSP22 KO-MOG-50ug/ul	3644.46
							WT 5 min	70.005		WT 5 min	41.872		WT	8.32029		DUSP22-/-; UBR2+/-;MOG-20ug/ul	1408.06		DUSP22 KO-MOG-50ug/ul	133.233		DUSP22 KO-MOG-50ug/ul	18743.4
							WT 5 min	57.526		WT 5 min	58.884		WT	0.857871		DUSP22-/-; UBR2+/-;MOG-20ug/ul	0		DUSP22 KO-MOG-50ug/ul	174.734		DUSP22 KO-MOG-50ug/ul	17979.9
							WT 5 min	63.126		WT 5 min	50.33		JKAP-/-	72.1497		DUSP22-/-; UBR2+/-;MOG-20ug/ul	465.098		DUSP22 KO-MOG-50ug/ul	81.71		DUSP22 KO-MOG-50ug/ul	11536.5
							WT 5 min	54.544		WT 5 min	37.395		JKAP-/-	40.43		DUSP22-/-; UBR2+/-;MOG-20ug/ul	0		DUSP22 KO-MOG-50ug/ul	111.845		DUSP22 KO-MOG-50ug/ul	19127.2
							WT 5 min	49.878		WT 5 min	45.41		JKAP-/-	108.771		WT MOG-50ug/ul	5119.18		DUSP22-/-; UBR2+/-;MOG-0ug/ul	0		DUSP22-/-; UBR2+/-;MOG-0ug/ul	80.738
							WT 5 min	70.827		WT 5 min	46.333		JKAP-/-	29.4165		WT MOG-50ug/ul	3184.42		DUSP22-/-; UBR2+/-;MOG-0ug/ul	0		DUSP22-/-; UBR2+/-;MOG-0ug/ul	22.388
							WT 5 min	62.481		WT 5 min	40.884		UBR2-/- ; JKAP-/-	0.124853		WT MOG-50ug/ul	3286.93		DUSP22-/-; UBR2+/-;MOG-0ug/ul	0		DUSP22-/-; UBR2+/-;MOG-0ug/ul	0
							WT 5 min	72.547		WT 5 min	39.653		UBR2-/- ; JKAP-/-	2.54065		WT MOG-50ug/ul	2713.74		DUSP22-/-; UBR2+/-;MOG-0ug/ul	18.926		DUSP22-/-; UBR2+/-;MOG-0ug/ul	97.2024
							JKAP KO 5 min	131.395		JKAP KO 5 min	429.535					WT MOG-50ug/ul	5183.75		DUSP22-/-; UBR2+/-;MOG-0ug/ul	12.2694		DUSP22-/-; UBR2+/-;MOG-0ug/ul	124.19
							JKAP KO 5 min	314.137		JKAP KO 5 min	724.206					WT MOG-50ug/ul	4624.5		DUSP22-/-; UBR2+/-;MOG-0ug/ul	0		DUSP22-/-; UBR2+/-;MOG-0ug/ul	22.388
							JKAP KO 5 min	326.042		JKAP KO 5 min	122.293					DUSP22 KO-MOG-50ug/ul	5119.18		DUSP22-/-; UBR2+/-;MOG-20ug/ul	65.9876		DUSP22-/-; UBR2+/-;MOG-20ug/ul	10847.3
							JKAP KO 5 min	389.508		JKAP KO 5 min	152.035					DUSP22 KO-MOG-50ug/ul	3677.72		DUSP22-/-; UBR2+/-;MOG-20ug/ul	56.8162		DUSP22-/-; UBR2+/-;MOG-20ug/ul	3100.46
							JKAP KO 5 min	249.529		JKAP KO 5 min	901.772					DUSP22 KO-MOG-50ug/ul	6432.13		DUSP22-/-; UBR2+/-;MOG-20ug/ul	118.876		DUSP22-/-; UBR2+/-;MOG-20ug/ul	3106.91
							JKAP KO 5 min	148.688		JKAP KO 5 min	509.716					DUSP22 KO-MOG-50ug/ul	5804.96		DUSP22-/-; UBR2+/-;MOG-20ug/ul	0		DUSP22-/-; UBR2+/-;MOG-20ug/ul	49.7166
							JKAP KO 5 min	214.164		JKAP KO 5 min	117.835					DUSP22 KO-MOG-50ug/ul	5300.26		DUSP22-/-; UBR2+/-;MOG-20ug/ul	1.7878		DUSP22-/-; UBR2+/-;MOG-20ug/ul	2550.47
							JKAP KO 5 min	178.108		JKAP KO 5 min	217.731					DUSP22 KO-MOG-50ug/ul	6896.45		DUSP22-/-; UBR2+/-;MOG-20ug/ul	0		DUSP22-/-; UBR2+/-;MOG-20ug/ul	0
							JKAP KO 5 min	138.901		JKAP KO 5 min	199.875					DUSP22-/-; UBR2+/-;MOG-50ug/ul	1979.73		DUSP22-/-; UBR2+/-;MOG-50ug/ul	77.7794		DUSP22-/-; UBR2+/-;MOG-50ug/ul	12323.5
							JKAP KO 5 min	120.102		JKAP KO 5 min	547.802					DUSP22-/-; UBR2+/-;MOG-50ug/ul	5987.67		DUSP22-/-; UBR2+/-;MOG-50ug/ul	83.0202		DUSP22-/-; UBR2+/-;MOG-50ug/ul	15004.2
							dKO 5 min	30.344		dKO 5 min	29.539					DUSP22-/-; UBR2+/-;MOG-50ug/ul	5349.82		DUSP22-/-; UBR2+/-;MOG-50ug/ul	77.7794		DUSP22-/-; UBR2+/-;MOG-50ug/ul	3543.28
							dKO 5 min	37.295		dKO 5 min	36.012					DUSP22-/-; UBR2+/-;MOG-50ug/ul	0		DUSP22-/-; UBR2+/-;MOG-50ug/ul	0		DUSP22-/-; UBR2+/-;MOG-50ug/ul	150.219
							dKO 5 min	27.812		dKO 5 min	24.939					DUSP22-/-; UBR2+/-;MOG-50ug/ul	383.541		DUSP22-/-; UBR2+/-;MOG-50ug/ul	12.2694		DUSP22-/-; UBR2+/-;MOG-50ug/ul	3721.19
							dKO 5 min	52.03		dKO 5 min	34.482					DUSP22-/-; UBR2+/-;MOG-50ug/ul	0		DUSP22-/-; UBR2+/-;MOG-50ug/ul	0		DUSP22-/-; UBR2+/-;MOG-50ug/ul	222.388
							dKO 5 min	33.383		dKO 5 min	28.071
							dKO 5 min	46.225		dKO 5 min	32.438
							dKO 5 min	20.765		dKO 5 min	27.231
							dKO 5 min	29.373		dKO 5 min	32.322
							dKO 5 min	31.868		dKO 5 min	25.18
							dKO 5 min	31.398		dKO 5 min	33.637
							WT 10 min	46.879		WT 10 min	123.593
							WT 10 min	32.215		WT 10 min	201.024
							WT 10 min	48.986		WT 10 min	90.276
							WT 10 min	29.606		WT 10 min	129.883
							WT 10 min	44.144		WT 10 min	186.011
							WT 10 min	37.911		WT 10 min	86.109
							WT 10 min	50.443		WT 10 min	56.663
							WT 10 min	36.635		WT 10 min	170.442
							WT 10 min	41.199		WT 10 min	138.137
							WT 10 min	33.692		WT 10 min	185.977
							JKAP KO 10 min	184.964		JKAP KO 10 min	127.55
							JKAP KO 10 min	128.72		JKAP KO 10 min	173.97
							JKAP KO 10 min	278.094		JKAP KO 10 min	83.636
							JKAP KO 10 min	151.185		JKAP KO 10 min	605.72
							JKAP KO 10 min	146.843		JKAP KO 10 min	575.274
							JKAP KO 10 min	100.382		JKAP KO 10 min	126.356
							JKAP KO 10 min	105.127		JKAP KO 10 min	239.158
							JKAP KO 10 min	175.11		JKAP KO 10 min	205.968
							JKAP KO 10 min	120.995		JKAP KO 10 min	255.536
							JKAP KO 10 min	150.306		JKAP KO 10 min	351.257
							dKO 10 min	31.695		dKO 10 min	46.924
							dKO 10 min	32.168		dKO 10 min	84.427
							dKO 10 min	37.254		dKO 10 min	46.812
							dKO 10 min	40.341		dKO 10 min	59.813
							dKO 10 min	38.011		dKO 10 min	57.31
							dKO 10 min	23.857		dKO 10 min	110.997
							dKO 10 min	40.001		dKO 10 min	40.512
							dKO 10 min	25.094		dKO 10 min	50.074
							dKO 10 min	37.057		dKO 10 min	45.173
							dKO 10 min	23.942		dKO 10 min	79.137

## Sheet: Fig.S6
	Fig.S6f	K63-Lck		Fig.S6g	p-Lck
	WT 0min	1.751		WT 0min	3.849
	WT 0min	0.516		WT 0min	3.395
	WT 0min	1.961		WT 0min	2.879
	WT 0min	0.635		WT 0min	5.598
	WT 0min	1.516		WT 0min	1.228
	WT 0min	0.139		WT 0min	3.262
	WT 0min	0.16		WT 0min	3.047
	WT 0min	0.329		WT 0min	2.782
	WT 0min	0.082		WT 0min	5.82
	WT 0min	0.346		WT 0min	3.57
	WT 0min	1.115		WT 0min	1.387
	WT 0min	0.996		WT 0min	1.708
	WT 0min	0.582		UBR2 KO 0min	1.5
	WT 0min	1.139		UBR2 KO 0min	0.947
	WT 0min	0.206		UBR2 KO 0min	1.019
	WT 0min	0.169		UBR2 KO 0min	1.908
	WT 0min	0.087		UBR2 KO 0min	0.102
	WT 0min	0.279		UBR2 KO 0min	0.957
	UBR2 KO 0min	1.01		UBR2 KO 0min	2.238
	UBR2 KO 0min	0.655		UBR2 KO 0min	0.191
	UBR2 KO 0min	0.821		UBR2 KO 0min	0.707
	UBR2 KO 0min	1.01		UBR2 KO 0min	0.184
	UBR2 KO 0min	1.334		UBR2 KO 0min	0.494
	UBR2 KO 0min	0.285		UBR2 KO 0min	0.133
	UBR2 KO 0min	0.219		WT 5min	25.331
	UBR2 KO 0min	0.69		WT 5min	25.691
	UBR2 KO 0min	0.308		WT 5min	25.456
	UBR2 KO 0min	0.503		WT 5min	28.927
	UBR2 KO 0min	0.757		WT 5min	30.338
	UBR2 KO 0min	0.524		WT 5min	33.315
	UBR2 KO 0min	2.031		WT 5min	25.916
	UBR2 KO 0min	0.112		WT 5min	27.683
	UBR2 KO 0min	0.957		WT 5min	26.926
	UBR2 KO 0min	0.959		WT 5min	28.577
	UBR2 KO 0min	0.059		WT 5min	36.586
	UBR2 KO 0min	1.123		WT 5min	20.433
	WT 5min	27.587		UBR2 KO 5min	2.336
	WT 5min	22.434		UBR2 KO 5min	2.203
	WT 5min	8.652		UBR2 KO 5min	1.44
	WT 5min	16.521		UBR2 KO 5min	2.147
	WT 5min	11.068		UBR2 KO 5min	2.659
	WT 5min	6.264		UBR2 KO 5min	2.659
	WT 5min	14.478		UBR2 KO 5min	2.391
	WT 5min	48.235		UBR2 KO 5min	1.453
	WT 5min	33.363		UBR2 KO 5min	1.123
	WT 5min	25.828		UBR2 KO 5min	4.076
	WT 5min	45.62		UBR2 KO 5min	1.849
	WT 5min	40.509		UBR2 KO 5min	1.646
	WT 5min	39.564		WT 10min	80.296
	WT 5min	25.759		WT 10min	35.88
	WT 5min	24.889		WT 10min	45.918
	WT 5min	55.555		WT 10min	47.447
	WT 5min	28.686		WT 10min	44.82
	WT 5min	16.471		WT 10min	33.863
	UBR2 KO 5min	0.615		WT 10min	32.701
	UBR2 KO 5min	0.375		WT 10min	82.116
	UBR2 KO 5min	0.928		WT 10min	39.863
	UBR2 KO 5min	0.933		WT 10min	45.821
	UBR2 KO 5min	0.161		WT 10min	62.109
	UBR2 KO 5min	0.536		WT 10min	42.955
	UBR2 KO 5min	0.782		UBR2 KO 10min	2.016
	UBR2 KO 5min	0.476		UBR2 KO 10min	1.416
	UBR2 KO 5min	0.509		UBR2 KO 10min	1.061
	UBR2 KO 5min	0.171		UBR2 KO 10min	2.146
	UBR2 KO 5min	0.241		UBR2 KO 10min	2.799
	UBR2 KO 5min	0.559		UBR2 KO 10min	1.481
	UBR2 KO 5min	0.097		UBR2 KO 10min	1.482
	UBR2 KO 5min	0.787		UBR2 KO 10min	1.22
	UBR2 KO 5min	0.937		UBR2 KO 10min	0.641
	UBR2 KO 5min	0.43		UBR2 KO 10min	1.683
	UBR2 KO 5min	0.145		UBR2 KO 10min	3.468
	UBR2 KO 5min	0.937		UBR2 KO 10min	4.167
	WT 10min	9.923
	WT 10min	6.718
	WT 10min	32.653
	WT 10min	12.758
	WT 10min	4.711
	WT 10min	14.331
	WT 10min	28.072
	WT 10min	16.243
	WT 10min	28.389
	WT 10min	29.851
	WT 10min	33.832
	WT 10min	29.244
	WT 10min	5.146
	WT 10min	26.411
	WT 10min	27.964
	WT 10min	23.22
	WT 10min	7.091
	WT 10min	10.077
	UBR2 KO 10min	0.674
	UBR2 KO 10min	0.124
	UBR2 KO 10min	0.275
	UBR2 KO 10min	0.061
	UBR2 KO 10min	0.047
	UBR2 KO 10min	0.097
	UBR2 KO 10min	1.746
	UBR2 KO 10min	0.127
	UBR2 KO 10min	0.221
	UBR2 KO 10min	0.217
	UBR2 KO 10min	2.34
	UBR2 KO 10min	0.22
	UBR2 KO 10min	0.82
	UBR2 KO 10min	0.338
	UBR2 KO 10min	0.445
	UBR2 KO 10min	0.222
	UBR2 KO 10min	0.099
	UBR2 KO 10min	0.058

## Sheet: Fig.S8
								Fig. S8b	K63-Lck		Fig. S8c	p-Lck
								Lck WT 0 min	0.087		Lck WT 0 min	0.167
								Lck WT 0 min	0.101		Lck WT 0 min	0.018
								Lck WT 0 min	0.008		Lck WT 0 min	0.079
								Lck WT 0 min	0.312		Lck WT 0 min	0.007
								Lck WT 0 min	0		Lck WT 0 min	0.067
								Lck WT 0 min	0		Lck WT 0 min	0.334
								Lck WT 0 min	0.18		Lck WT 0 min	0.414
								Lck WT 0 min	0		Lck WT 0 min	1.379
								Lck WT 0 min	0.044		Lck WT 0 min	0.257
								Lck WT 0 min	0.135		Lck WT 0 min	0.619
								Lck WT 0 min	0.235		Lck WT 0 min	0.016
								Lck WT 0 min	0.006		Lck WT 0 min	0.018
								Lck WT 1 min (anti-CD3)	116.777		Lck WT 1 min (anti-CD3)	156.105
								Lck WT 1 min (anti-CD3)	142.824		Lck WT 1 min (anti-CD3)	180.909
								Lck WT 1 min (anti-CD3)	137.1		Lck WT 1 min (anti-CD3)	197.52
								Lck WT 1 min (anti-CD3)	161.502		Lck WT 1 min (anti-CD3)	206.594
								Lck WT 1 min (anti-CD3)	212.484		Lck WT 1 min (anti-CD3)	212.484
								Lck WT 1 min (anti-CD3)	108.04		Lck WT 1 min (anti-CD3)	171.209
								Lck WT 1 min (anti-CD3)	137.1		Lck WT 1 min (anti-CD3)	202.966
								Lck WT 1 min (anti-CD3)	206.594		Lck WT 1 min (anti-CD3)	202.966
								Lck WT 1 min (anti-CD3)	163.038		Lck WT 1 min (anti-CD3)	160.924
								Lck WT 1 min (anti-CD3)	135.145		Lck WT 1 min (anti-CD3)	111.719
								Lck WT 1 min (anti-CD3)	178.159		Lck WT 1 min (anti-CD3)	155.946
								Lck WT 1 min (anti-CD3)	144.848		Lck WT 1 min (anti-CD3)	204.913
								Lck-K99/276R 0 min	0.04		Lck-K99/276R 0 min	0.149
								Lck-K99/276R 0 min	0.007		Lck-K99/276R 0 min	0.039
								Lck-K99/276R 0 min	0.19		Lck-K99/276R 0 min	0.05
								Lck-K99/276R 0 min	0.007		Lck-K99/276R 0 min	0.433
								Lck-K99/276R 0 min	0		Lck-K99/276R 0 min	0.006
								Lck-K99/276R 0 min	0		Lck-K99/276R 0 min	0.063
								Lck-K99/276R 0 min	0		Lck-K99/276R 0 min	0
								Lck-K99/276R 0 min	0		Lck-K99/276R 0 min	0.024
								Lck-K99/276R 0 min	0		Lck-K99/276R 0 min	0
								Lck-K99/276R 0 min	0		Lck-K99/276R 0 min	0.005
								Lck-K99/276R 0 min	0		Lck-K99/276R 0 min	0.023
								Lck-K99/276R 0 min	0.011		Lck-K99/276R 0 min	0.035
								Lck-K99/276R 1 min (anti-CD3)	6.921		Lck-K99/276R 1 min (anti-CD3)	3.585
								Lck-K99/276R 1 min (anti-CD3)	3.745		Lck-K99/276R 1 min (anti-CD3)	2.556
								Lck-K99/276R 1 min (anti-CD3)	7.364		Lck-K99/276R 1 min (anti-CD3)	5.678
								Lck-K99/276R 1 min (anti-CD3)	10.194		Lck-K99/276R 1 min (anti-CD3)	4.716
								Lck-K99/276R 1 min (anti-CD3)	2.109		Lck-K99/276R 1 min (anti-CD3)	2.363
								Lck-K99/276R 1 min (anti-CD3)	1.678		Lck-K99/276R 1 min (anti-CD3)	5.948
								Lck-K99/276R 1 min (anti-CD3)	7.036		Lck-K99/276R 1 min (anti-CD3)	7.688
								Lck-K99/276R 1 min (anti-CD3)	1.971		Lck-K99/276R 1 min (anti-CD3)	2.534
								Lck-K99/276R 1 min (anti-CD3)	0.206		Lck-K99/276R 1 min (anti-CD3)	5.977
								Lck-K99/276R 1 min (anti-CD3)	3.933		Lck-K99/276R 1 min (anti-CD3)	7.606
								Lck-K99/276R 1 min (anti-CD3)	1.918		Lck-K99/276R 1 min (anti-CD3)	6.246
								Lck-K99/276R 1 min (anti-CD3)	2.18		Lck-K99/276R 1 min (anti-CD3)	4.367
